# Supplementary material for: Synergism between Hedgehog-GLI and EGFR Signaling in Hedgehog-Responsive Human Medulloblastoma Cells Induces Downregulation of Canonical Hedgehog-Target Genes and Stabilized Expression of GLI1
Source: PLoS One. 2013 Jun 10;8(6):e65403. doi: 10.1371/journal.pone.0065403 (PMC3677915; doi:10.1371/journal.pone.0065403)
Supplement: Table S1 — qRT-Primer information. (XLSX) [file pone.0065403.s008.xlsx]

## Sheet: Tabelle1
Supplement table 1_qRT-Primer information
Gene name	Gene ID	Species	Primer Name	Sequence 5´-3´	UPL-Probe	Additional info
HPRT	3251	Human	ue_ex_HPRT_fw	tgaccttgatttattttgcatacc	73	control for qRT-PCR; designed by Ute Ernst
HPRT	3251	Human	ue_ex_HPRT_rv	cgagcaagacgttcagtcct	73	control for qRT-PCR; designed by Ute Ernst
GLI1	2735	Human	GLI1_FG_fwd	accccctggactctcttgat	10	Hh-Pathway - Transcription factor (positive effect)
GLI1	2735	Human	GLI1_FG_rev	ggaattctgtttccccaggt	10	Hh-Pathway - Transcription factor (positive effect)
PTCH1	5727	Human	Ptch1_FG_fwd	cctaacacccagctctgctc	75	Hh-Pathway - Receptor (neg. effect)
PTCH1	5727	Human	Ptch1_FG_rev	ctccctttgccaatgtgact	75	Hh-Pathway - Receptor (neg. effect)
HHIP	64399	Human	hHip_FG_fwd_rp	ttcacaaacttgttcaaagtgga	52	Hh-Pathway - negative regulator
HHIP	64399	Human	hHip_FG_rv_rp	atgcgaggcttagcagtcc	52	Hh-Pathway - negative regulator
AREG (Amphiregulin)	374	Human	AREG_FG_fwd	cggagaatgcaaatatatagagcac	38	predicted co-regulation by Shh-EGF
AREG (Amphiregulin)	374	Human	AREG_FG_rev	caccgaaatattcttgctgaca	38	predicted co-regulation by Shh-EGF
VEGFA	7422	Human	VEGFA_FG_fwd_neu	gcagcttgagttaaacgaacg	69	co-regulated Shh-EGF target in Illumina CHIP analysis
VEGFA	7422	Human	VEGFA_FG_rev_neu	ggttcccgaaaccctgag	69	co-regulated Shh-EGF target in Illumina CHIP analysis
IL8 (CXCL8)	3576	Human	IL8_FG_for	agacagcagagcacacaagc	72	co-regulated Shh-EGF target in Illumina CHIP analysis
IL8 (CXCL8)	3576	Human	IL8_FG_rev	atggttccttccggtggt	72	co-regulated Shh-EGF target in Illumina CHIP analysis
MMP7	4316	Human	MMP7_FG_for	ctgacatcatgattggctttg	72	co-regulated Shh-EGF target in Illumina CHIP analysis
MMP7	4316	Human	MMP7_FG_rev	atctcctccgagacctgtcc	72	co-regulated Shh-EGF target in Illumina CHIP analysis
MMP9	4318	Human	MMP9_FG_for	gaaccaatctcaccgacagg	6	co-regulated Shh-EGF target in Illumina CHIP analysis
MMP9	4318	Human	MMP9_FG_rev	gccacccgagtgtaaccata	6	co-regulated Shh-EGF target in Illumina CHIP analysis
IL7R	3575	Human	IL7R_FG_for	gcttttgaggacccagatgt	9	co-regulated Shh-EGF target in Illumina CHIP analysis
IL7R	3575	Human	IL7R_FG_rev	aggcactttacctccacgag	9	co-regulated Shh-EGF target in Illumina CHIP analysis
Osteopontin (SPP1)	6696	Human	Spp1_FG_for	gagggcttggttgtcagc	18	co-regulated Shh-EGF target in Illumina CHIP analysis
Osteopontin (SPP1)	6696	Human	Spp1_FG_rev	caattctcatggtagtgagttttcc	18	co-regulated Shh-EGF target in Illumina CHIP analysis
ADAM19	603640	Human	ADAM19_FG_for	cagcacttgccccaaagt	19	co-regulated Shh-EGF target in Illumina CHIP analysis
ADAM19	603640	Human	ADAM19_FG_rev	caggtctagattttcgagctaatca	19	co-regulated Shh-EGF target in Illumina CHIP analysis
SOX2	6657	Human	SOX2_FG_fwd	tgctgcctctttaagactaggac	35	co-regulated Shh-EGF target in Illumina CHIP analysis
SOX2	6657	Human	SOX2_FG_rev	cctggggctcaaacttctct	35	co-regulated Shh-EGF target in Illumina CHIP analysis
ARC	23237	Human	ARC_FG_for	tcctcaaatccggctgag	21	co-regulated Shh-EGF target in Illumina CHIP analysis
ARC	23237	Human	ARC_FG_rev	tttgtgggaaccttgagacc	21	co-regulated Shh-EGF target in Illumina CHIP analysis
BCL2	596	Human	BCL2_FG_for	tacctgaaccggcacctg	75	co-regulated Shh-EGF target in Illumina CHIP analysis
BCL2	596	Human	BCL2_FG_rev	gccgtacagttccacaaagg	75	co-regulated Shh-EGF target in Illumina CHIP analysis
CXCL12	6387	Human	CXCL12_FG_for	ccaaactgtgcccttcagat	80	co-regulated Shh-EGF target in Illumina CHIP analysis
CXCL12	6387	Human	CXCL12_FG_rev	tggctgttgtgcttacttgttt	80	co-regulated Shh-EGF target in Illumina CHIP analysis
